# Supplementary material for: A Potentially Practicable Halotolerant Yeast Meyerozyma guilliermondii A4 for Decolorizing and Detoxifying Azo Dyes and Its Possible Halotolerance Mechanisms
Source: J Fungi (Basel). 2023 Aug 15;9(8):851. doi: 10.3390/jof9080851 (PMC10456123; doi:10.3390/jof9080851)
Supplement: Supplementary file 1 [file jof-09-00851-s001.zip]

Archive with 1 entries (1 files):
- jof-2535121-supplementary.pdf
